# Supplementary material for: The Characterization of Subcutaneous Adipose Tissue in Sunit Sheep at Different Growth Stages: A Comprehensive Analysis of the Morphology, Fatty Acid Profile, and Metabolite Profile
Source: Foods. 2024 Feb 9;13(4):544. doi: 10.3390/foods13040544 (PMC10887640; doi:10.3390/foods13040544)
Supplement: Supplementary file 1 [file foods-13-00544-s001.zip]

Archive with 1 entries (1 files):
- foods-2801092-supplementary.xlsx
