# Supplementary material for: The Characterization of Subcutaneous Adipose Tissue in Sunit Sheep at Different Growth Stages: A Comprehensive Analysis of the Morphology, Fatty Acid Profile, and Metabolite Profile
Source: Foods. 2024 Feb 9;13(4):544. doi: 10.3390/foods13040544 (PMC10887640; doi:10.3390/foods13040544)
Supplement: Supplementary file 1 [file foods-13-00544-s001.zip › foods-2801092-supplementary.xlsx]

## Sheet: Table S1
Group	Sample	PCA1-34.1%	PCA2-17.69%	PCA3-9.9%	PCA4-4.99%	PCA5-3.7%	PCA6-3.47%	PCA7-3.22%	PCA8-3.17%	PCA9-2.87%	PCA10-2.7%	PCA11-2.62%	PCA12-2.37%	PCA13-2.12%	PCA14-2.03%	PCA15-1.83%	PCA16-1.66%	PCA17-1.55%	PCA18-0%
Mth-6	Mth-6-1	0.313694	0.0370814	-0.231309	0.0942555	-0.177876	0.0119303	-0.14959	0.429858	-0.165711	0.295236	-0.109952	0.217334	-0.252087	0.15884	-0.0201707	-0.476473	-0.230609	0.235702
Mth-6	Mth-6-2	0.340642	0.032348	-0.265999	-0.229728	0.13031	-0.286997	0.208895	0.0196869	0.0944613	0.288246	-0.309188	-0.495517	0.0403062	-0.00170149	0.00511978	0.133437	0.328414	0.235702
Mth-6	Mth-6-3	0.325281	0.0677425	0.0242439	0.176034	-0.024574	0.0496124	-0.0533561	-0.000266282	-0.177198	0.196614	0.661048	0.0943572	-0.0736738	0.00363311	0.286213	0.387996	0.206676	0.235702
Mth-6	Mth-6-4	0.350742	0.0652753	0.0725336	0.0395955	-0.0359914	-0.0200747	0.0141619	-0.474809	0.0801764	-0.300943	-0.206	0.0809108	-0.555351	-0.23021	-0.0469323	0.113546	-0.245981	0.235702
Mth-6	Mth-6-5	0.315942	0.0992196	0.231988	-0.0590336	0.131299	0.0188264	-0.212357	0.243349	0.22007	-0.472115	0.0808756	0.0600137	0.286613	-0.271791	-0.0738063	-0.316225	0.335619	0.235702
Mth-6	Mth-6-6	0.302237	0.12941	0.228678	-0.0894142	-0.0657141	0.218339	0.162746	-0.166337	-0.0696352	0.0183891	-0.111126	0.0507714	0.556164	0.384651	-0.129131	0.140827	-0.394995	0.235702
Mth-18	Mth-18-1	-0.163346	0.138539	-0.482801	0.569418	-0.119297	0.172751	0.230892	0.00995117	-0.003054	-0.352199	-0.154434	0.0397018	0.0947829	0.165456	-0.0204114	0.0864067	0.223672	0.235702
Mth-18	Mth-18-2	-0.21666	0.171716	-0.328552	-0.321662	-0.259953	-0.117817	-0.370542	-0.395338	-0.219092	-0.0980996	0.0979742	-0.108514	0.20576	-0.0524112	0.315684	-0.235158	-0.0501587	0.235702
Mth-18	Mth-18-3	-0.215235	0.299547	0.074579	0.26496	0.709212	0.0369044	-0.0416958	-0.0303065	-0.16842	0.207588	-0.0826306	-0.0602588	0.0617545	-0.249042	0.134345	-0.0977623	-0.224198	0.235702
Mth-18	Mth-18-4	-0.234864	0.269261	-0.0368221	-0.308166	-0.127144	0.31336	0.0330798	-0.0311176	0.172973	0.347198	-0.128413	0.458622	-0.0253776	-0.250056	-0.259342	0.164023	0.263465	0.235702
Mth-18	Mth-18-5	-0.249913	0.273672	0.166628	-0.00267845	-0.0831638	-0.374318	-0.0698144	0.229538	0.579006	-0.0408553	0.0172433	0.0333012	-0.108885	0.294517	0.277397	0.16146	-0.186519	0.235702
Mth-18	Mth-18-6	-0.249672	0.29255	0.297948	-0.0662523	-0.188439	-0.0599179	0.221227	0.104729	-0.327108	-0.10065	0.249408	-0.391681	-0.240928	0.076778	-0.436275	-0.123804	0.0447104	0.235702
Mth-30	Mth-30-1	-0.0921902	-0.313931	-0.312645	-0.160577	0.0250497	-0.164803	-0.000506903	0.349608	-0.069141	-0.185343	0.134464	0.0131327	0.127284	-0.358735	-0.242911	0.361668	-0.414439	0.235702
Mth-30	Mth-30-2	-0.0772043	-0.35825	-0.105326	0.130764	0.242698	-0.166157	-0.235371	-0.351182	0.259673	0.155334	0.254929	0.0636199	0.00187612	0.301129	-0.480083	-0.167323	0.0833977	0.235702
Mth-30	Mth-30-3	-0.106522	-0.307288	-0.0459846	-0.346711	0.220148	0.202828	0.578109	-0.0118675	0.0618598	-0.136026	0.180745	0.125157	-0.137153	0.129474	0.325856	-0.282784	0.00262906	0.235702
Mth-30	Mth-30-4	-0.0978223	-0.322268	0.180787	0.242582	-0.315825	0.42988	-0.0840135	-0.00445478	0.296434	0.226414	-0.0202807	-0.441311	0.0410777	-0.269996	0.141071	-0.0867519	-0.107479	0.235702
Mth-30	Mth-30-5	-0.133635	-0.271958	0.182058	-0.157582	0.163224	0.231124	-0.422972	0.165452	-0.294393	-0.163592	-0.326109	-0.0359913	-0.193961	0.33893	0.10324	0.287162	0.20401	0.235702
Mth-30	Mth-30-6	-0.111476	-0.302665	0.349995	0.224196	-0.223963	-0.495472	0.191108	-0.0864938	-0.270902	0.114805	-0.228554	0.296352	0.171798	-0.169465	0.120137	-0.0502428	0.161787	0.235702
